# Supplementary material for: Placebo Effects on the Enjoyment of Physical Activity and Performance among Kindergarten Children: A Randomized Controlled Trial
Source: Eur J Investig Health Psychol Educ. 2024 Aug 22;14(8):2435–44. doi: 10.3390/ejihpe14080161 (PMC11353461; doi:10.3390/ejihpe14080161)
Supplement: Supplementary file 1 [file ejihpe-14-00161-s001.zip]

Archive with 1 entries (1 files):
- ejihpe-3137838-supplementary.pdf
